# Supplementary material for: Specific enrichment of microbes and increased ruminal propionate production: the potential mechanism underlying the high energy efficiency of Holstein heifers fed steam-flaked corn
Source: AMB Express. 2019 Dec 28;9:209. doi: 10.1186/s13568-019-0937-8 (PMC6935382; doi:10.1186/s13568-019-0937-8)
Supplement: Supplementary file 1 — Additional file 1: Table S1. Summary of the relative abundance of phyla; Table S2. Summary of the relative abundance of genera. [file 13568_2019_937_MOESM1_ESM.xlsx]

## Sheet: Title page
Journal name:AMB Express
Manuscript Title: Specific enrichment of microbes and increased ruminal propionate production: the potential mechanism underlying the high energy efficiency of Holstein heifers fed steam-flaked corn
The name(s) of the author(s):Hao Ren1, Xiaodong Su1, Hanxun Bai1, Yuntian Yang1, Hongrong Wang2, Zeng Dan1, Jinbin Lu1, Shengru Wu1, Chuanjiang Cai1, Yangchun Cao1, Xinjian Lei1, Junhu Yao1*.
The affiliation(s) and address(es) of the author(s):Institution: 1 College of Animal Science and Technology, Northwest A&F University, Yangling, Shaanxi 712100, P.R. China; 2 College of Animal Science and Technology, Yangzhou University, Yangzhou 225009, P.R. China
The e-mail address, telephone and fax numbers of the corresponding author: E-mail: yaojunhu2004@sohu.com; Tel: +86-29-87092102; Fax: +86-29-87092164

## Sheet: Table S1
Additional file 1: Table S1 Summary of the relative abundance of phyla
Group	Heifers number	d__Bacteria; k__norank; p__Firmicutes	d__Bacteria; k__norank; p__Bacteroidetes	d__Bacteria; k__norank; p__Actinobacteria	d__Bacteria; k__norank; p__Spirochaetae	d__Bacteria; k__norank; p__Tenericutes	d__Bacteria; k__norank; p__Proteobacteria	d__Bacteria; k__norank; p__Saccharibacteria	d__Bacteria; k__norank; p__unclassified_k__norank	d__Bacteria; k__norank; p__Verrucomicrobia	d__Bacteria; k__norank; p__Cyanobacteria	d__Bacteria; k__norank; p__Fibrobacteres	d__Bacteria; k__norank; p__Chloroflexi	d__Bacteria; k__norank; p__Synergistetes	d__Bacteria; k__norank; p__SR1__Absconditabacteria_
SFC	1_8R	48.9826	28.9818	18.8808	0	2.12268	0.669741	0.0292783	0.333041	0	0	0	0	0	0
SFC	1_2R	66.6923	26.6396	1.6652	0.248866	1.59201	2.97541	0.0658762	0.113453	0	0.00732	0	0	0	0
SFC	2_1R	49.2095	27.3459	1.49319	19.7189	0.409896	0.435515	0.988142	0.0988142	0.215927	0.0841751	0	0	0	0
SFC	2_3R	67.7536	23.5141	0.914947	5.73123	1.00278	0.779535	0.241546	0.0402576	0	0.0182989	0	0	0.00366	0
SFC	2_10R	68.9028	26.6066	1.28093	2.20319	0.600205	0.150051	0.16469	0.0585566	0.0329381	0	0	0	0	0
SFC	1_18R	56.9609	37.9264	1.16381	0.936905	1.20041	1.53345	0.135412	0.109794	0.0329381	0	0	0	0	0
SFC	1_12R	72.9578	18.083	6.24726	0	1.62495	0.647782	0.219587	0.212268	0.00366	0.00366	0	0	0	0
SFC	1_16R	78.4731	14.4671	4.21241	0.329381	0.977163	1.24067	0.051237	0.215927	0.0219587	0.00732	0	0.00366	0	0
SFC	2_7R	72.138	24.3339	0.768555	0.157371	1.44196	1.00278	0.0622164	0.0439174	0	0.051237	0	0	0	0
SFC	1_4R	58.9189	27.6899	8.74689	1.75304	1.49685	1.16747	0.0329381	0.182989	0	0.0109794	0	0	0	0
SFC	2_13R	74.806	20.0081	2.34958	1.37608	0.991802	0.157371	0.0439174	0.208608	0.0109794	0.0475772	0	0	0	0
SFC	1_11R	63.8742	28.3304	0.706339	4.79798	0.505051	1.47855	0.161031	0.0548968	0.0768555	0.0146391	0	0	0	0
SFC	2_9R	46.4646	48.0274	0.871029	1.69814	0.201288	0.827112	1.58103	0.0768555	0.0805153	0	0.109794	0.00366	0.0256185	0.0329381
FGC	2_18R	59.7387	32.1585	2.81804	3.52071	1.42732	0.0805153	0.153711	0.0841751	0.00366	0.00732	0	0.00732	0	0
FGC	2_4R	60.811	18.9614	17.2669	0.944225	0.625823	0.633143	0.497731	0.197628	0.0146391	0.00366	0	0.0292783	0.0109794	0.00366
FGC	1_13R	52.4594	19.7555	24.6523	1.76768	0.841751	0.201288	0.0256185	0.201288	0.0439174	0.051237	0	0	0	0
FGC	1_7R	50.1793	38.7791	0.655102	8.5456	1.61763	0.0951544	0.051237	0.0402576	0.0329381	0	0	0.00366	0	0
FGC	2_12R	61.7772	18.7601	16.2238	1.20407	1.00278	0.376958	0.131752	0.50871	0	0.0146391	0	0	0	0
FGC	1_9R	49.7841	29.1575	4.56375	14.2036	1.65788	0.281803	0.0585566	0.0658762	0.150051	0.0768555	0	0	0	0
FGC	1_3R	47.8846	40.2576	4.44664	6.28751	0.808813	0.150051	0.0329381	0.124433	0	0.00732	0	0	0	0
FGC	2_16R	66.9741	13.7718	6.16674	10.5475	2.25809	0.0841751	0.0365979	0.150051	0.00366	0.00732	0	0	0	0
FGC	2_11R	62.6812	25.4319	3.17669	6.4522	1.43098	0.190309	0.428195	0.0768555	0.0329381	0.0658762	0.0292783	0.00366	0	0
FGC	2_2R	63.5339	27.7924	4.29659	1.80061	1.97994	0.296443	0.120773	0.16469	0.0109794	0.00366	0	0	0	0
FGC	1_1R	48.6239	26.4566	9.11653	14.705	0.673401	0.0695359	0.0475772	0.241546	0.0475772	0.0182989	0	0	0	0
FGC	1_10R	59.1897	36.6198	1.40536	1.47855	1.1016	0.0548968	0.0805153	0.0219587	0.0402576	0.00732	0	0	0	0
FGC	2_8R	61.3929	29.088	3.44752	2.34958	2.85829	0.636803	0.106134	0.106134	0.00732	0.00732	0	0	0	0

## Sheet: Table S2
Supplementary Table S2 Summary of the relative abundance of genera
Group	Heifers number	d__Bacteria; k__norank; p__Firmicutes; c__Clostridia; o__Clostridiales; f__Ruminococcaceae; g__Ruminococcaceae_UCG-005	d__Bacteria; k__norank; p__Bacteroidetes; c__Bacteroidia; o__Bacteroidales; f__Bacteroidaceae; g__Bacteroides	d__Bacteria; k__norank; p__Bacteroidetes; c__Bacteroidia; o__Bacteroidales; f__Bacteroidales_S24-7_group; g__norank_f__Bacteroidales_S24-7_group	d__Bacteria; k__norank; p__Bacteroidetes; c__Bacteroidia; o__Bacteroidales; f__Rikenellaceae; g__Rikenellaceae_RC9_gut_group	d__Bacteria; k__norank; p__Actinobacteria; c__Actinobacteria; o__Bifidobacteriales; f__Bifidobacteriaceae; g__Bifidobacterium	d__Bacteria; k__norank; p__Firmicutes; c__Clostridia; o__Clostridiales; f__Lachnospiraceae; g__unclassified_f__Lachnospiraceae	d__Bacteria; k__norank; p__Spirochaetae; c__Spirochaetes; o__Spirochaetales; f__Spirochaetaceae; g__Treponema_2	d__Bacteria; k__norank; p__Bacteroidetes; c__Bacteroidia; o__Bacteroidales; f__Prevotellaceae; g__Prevotellaceae_UCG-003	d__Bacteria; k__norank; p__Firmicutes; c__Clostridia; o__Clostridiales; f__Peptostreptococcaceae; g__unclassified_f__Peptostreptococcaceae	d__Bacteria; k__norank; p__Firmicutes; c__Erysipelotrichia; o__Erysipelotrichales; f__Erysipelotrichaceae; g__Turicibacter	d__Bacteria; k__norank; p__Firmicutes; c__Clostridia; o__Clostridiales; f__Lachnospiraceae; g__Roseburia	d__Bacteria; k__norank; p__Firmicutes; c__Clostridia; o__Clostridiales; f__Lachnospiraceae; g__Blautia	d__Bacteria; k__norank; p__Firmicutes; c__Clostridia; o__Clostridiales; f__Peptostreptococcaceae; g__Paeniclostridium	d__Bacteria; k__norank; p__Firmicutes; c__Clostridia; o__Clostridiales; f__Ruminococcaceae; g__Ruminococcus_2	d__Bacteria; k__norank; p__Firmicutes; c__Clostridia; o__Clostridiales; f__Christensenellaceae; g__Christensenellaceae_R-7_group	d__Bacteria; k__norank; p__Firmicutes; c__Clostridia; o__Clostridiales; f__Ruminococcaceae; g__[Eubacterium]_coprostanoligenes_group	d__Bacteria; k__norank; p__Firmicutes; c__Clostridia; o__Clostridiales; f__Ruminococcaceae; g__Ruminococcaceae_UCG-010	d__Bacteria; k__norank; p__Bacteroidetes; c__Bacteroidia; o__Bacteroidales; f__Prevotellaceae; g__Prevotella_1	d__Bacteria; k__norank; p__Firmicutes; c__Clostridia; o__Clostridiales; f__Ruminococcaceae; g__Ruminococcaceae_UCG-014	d__Bacteria; k__norank; p__Firmicutes; c__Clostridia; o__Clostridiales; f__Lachnospiraceae; g__Lachnospiraceae_NK3A20_group	d__Bacteria; k__norank; p__Firmicutes; c__Clostridia; o__Clostridiales; f__Clostridiaceae_1; g__Clostridium_sensu_stricto_1	d__Bacteria; k__norank; p__Bacteroidetes; c__Bacteroidia; o__Bacteroidales; f__Rikenellaceae; g__Alistipes	d__Bacteria; k__norank; p__Firmicutes; c__Clostridia; o__Clostridiales; f__Lachnospiraceae; g__Marvinbryantia	d__Bacteria; k__norank; p__Firmicutes; c__Clostridia; o__Clostridiales; f__Lachnospiraceae; g__Acetitomaculum	d__Bacteria; k__norank; p__Tenericutes; c__Mollicutes; o__Mollicutes_RF9; f__norank_o__Mollicutes_RF9; g__norank_o__Mollicutes_RF9	d__Bacteria; k__norank; p__Firmicutes; c__Clostridia; o__Clostridiales; f__Lachnospiraceae; g__Coprococcus_3	d__Bacteria; k__norank; p__Firmicutes; c__Negativicutes; o__Selenomonadales; f__Acidaminococcaceae; g__Phascolarctobacterium	d__Bacteria; k__norank; p__Firmicutes; c__Clostridia; o__Clostridiales; f__Ruminococcaceae; g__Ruminococcaceae_UCG-013	d__Bacteria; k__norank; p__Firmicutes; c__Clostridia; o__Clostridiales; f__Ruminococcaceae; g__Faecalibacterium	d__Bacteria; k__norank; p__Firmicutes; c__Clostridia; o__Clostridiales; f__Lachnospiraceae; g__[Ruminococcus]_gauvreauii_group	d__Bacteria; k__norank; p__Bacteroidetes; c__Bacteroidia; o__Bacteroidales; f__unclassified_o__Bacteroidales; g__unclassified_o__Bacteroidales	d__Bacteria; k__norank; p__Firmicutes; c__Clostridia; o__Clostridiales; f__Lachnospiraceae; g__Coprococcus_1	d__Bacteria; k__norank; p__Firmicutes; c__Clostridia; o__Clostridiales; f__unclassified_o__Clostridiales; g__unclassified_o__Clostridiales	d__Bacteria; k__norank; p__Firmicutes; c__Clostridia; o__Clostridiales; f__Ruminococcaceae; g__unclassified_f__Ruminococcaceae	d__Bacteria; k__norank; p__Bacteroidetes; c__Bacteroidia; o__Bacteroidales; f__Prevotellaceae; g__Prevotella_9	d__Bacteria; k__norank; p__Proteobacteria; c__Gammaproteobacteria; o__Aeromonadales; f__Succinivibrionaceae; g__Succinivibrio	d__Bacteria; k__norank; p__Bacteroidetes; c__Bacteroidia; o__Bacteroidales; f__Prevotellaceae; g__Prevotellaceae_UCG-001	d__Bacteria; k__norank; p__Firmicutes; c__Clostridia; o__Clostridiales; f__Clostridiales_vadinBB60_group; g__norank_f__Clostridiales_vadinBB60_group	d__Bacteria; k__norank; p__Firmicutes; c__Clostridia; o__Clostridiales; f__Lachnospiraceae; g__Anaerostipes	d__Bacteria; k__norank; p__Firmicutes; c__Erysipelotrichia; o__Erysipelotrichales; f__Erysipelotrichaceae; g__Candidatus_Stoquefichus	d__Bacteria; k__norank; p__Firmicutes; c__Clostridia; o__Clostridiales; f__Ruminococcaceae; g__Oscillibacter	d__Bacteria; k__norank; p__Bacteroidetes; c__Bacteroidia; o__Bacteroidales; f__Prevotellaceae; g__unclassified_f__Prevotellaceae	d__Bacteria; k__norank; p__Firmicutes; c__Clostridia; o__Clostridiales; f__Ruminococcaceae; g__Ruminococcaceae_NK4A214_group	d__Bacteria; k__norank; p__Firmicutes; c__Clostridia; o__Clostridiales; f__Lachnospiraceae; g__Dorea	d__Bacteria; k__norank; p__Firmicutes; c__Erysipelotrichia; o__Erysipelotrichales; f__Erysipelotrichaceae; g__Erysipelotrichaceae_UCG-004	d__Bacteria; k__norank; p__Bacteroidetes; c__Bacteroidia; o__Bacteroidales; f__Porphyromonadaceae; g__Barnesiella	d__Bacteria; k__norank; p__Bacteroidetes; c__Bacteroidia; o__Bacteroidales; f__Bacteroidales_RF16_group; g__norank_f__Bacteroidales_RF16_group	d__Bacteria; k__norank; p__Firmicutes; c__Clostridia; o__Clostridiales; f__Ruminococcaceae; g__norank_f__Ruminococcaceae
SFC	1_8R	10.1047	15.2979	13.3289	0.00732	18.6649	4.63695	0	0.00366	3.0669	1.55175	2.26541	3.80252	1.52979	0.537989	0.406236	0.197629	0.113453	0.00732	0.446494	1.74938	1.11623	0.0658762	0.457473	1.21871	0.552628	0.995462	0.17933	0	6.90602	1.14551	0.0256185	0.827112	0.34036	0.0146391	0.146392	0.428195	0.00366	0.142732	0.984483	0.274484	0.230567	0	0.120773	0.0841751	0.0841751	0	0	0.0402576
SFC	1_2R	22.9359	13.5046	4.22339	4.08432	1.04304	6.23628	0.248865	2.36788	1.775	0.84907	3.29015	4.07334	0.984483	0.731957	2.00922	1.09794	1.11623	0.102474	1.11623	1.07232	0.713658	0.67706	1.51149	1.60299	1.20407	1.37974	1.0833	0.146392	0.494071	0.724638	0.552628	0.380618	0.51969	0.424535	0.0585566	2.71922	0.278144	0.325721	1.52247	0.318401	0.354999	0.0292783	0.420875	0.614844	1.02108	0.0768555	0.0109794	0.102474
SFC	2_1R	14.3098	4.21241	5.5336	2.05314	1.08696	4.0587	19.7189	12.6702	1.97262	2.0934	1.89211	3.86839	1.18577	0.739277	2.06046	1.95799	1.02108	0.17201	1.11623	0.406236	0.259845	0.358659	1.45294	0.86005	0.296443	0.51969	0.153711	0.717318	0	0.281803	0.527009	0.947885	0.3367	0.797833	0.424535	0.215927	0.322061	0.300102	0.263505	0.428195	0.402577	0.596545	0.3367	0.223247	0.325721	0.197629	0.0292783	0.380618
SFC	2_3R	13.6034	4.42468	9.01039	2.97907	0.204948	9.28488	5.73123	1.7384	5.27741	6.94993	2.77046	4.96999	1.74572	1.7567	1.40902	1.02474	0.962524	0.889328	1.16381	0.578246	1.69448	0.333041	0.907627	0.764895	0.435515	0.50871	1.74938	0.146392	0.0585566	0.651442	1.33216	0.918606	0.501391	0.16469	1.40902	0.596545	0.556288	0.662421	0.424535	1.21871	0.307422	0.0658762	0.124433	0.395257	0.303762	0.35134	0.0146391	0.241546
SFC	2_10R	37.1615	6.23628	3.07422	14.6721	0.647782	4.50886	2.20319	0.903967	0.984483	0.365979	1.68716	1.06866	0.431855	2.79974	2.59845	1.47489	1.53711	0.00732	1.23335	1.77866	0.128092	0.644122	1.53345	0.556288	0.322061	1.03206	0.135412	0.435515	0.00732	0.413556	0.0731957	0.362319	0.281803	0.490411	0	0.102474	0.358659	0.267164	0.0768555	0.709998	0.193969	0.150051	0.300102	0.453813	0.278144	0.0658762	0.0109794	0.223247
SFC	1_18R	16.6484	10.7268	8.42849	8.8823	0.259845	4.16484	0.936905	4.95169	2.61675	2.67164	2.64969	0.783194	1.83355	0.534329	1.84087	2.66798	3.50242	0.424535	1.17479	0.468453	0.768555	2.0751	0.786854	0.380618	0.406236	1.71278	1.54809	0.50871	0.0475772	0.296443	0.311082	0.387937	0.241546	0.629483	0.153711	1.41634	0.457473	0.808813	0.274484	0.267164	0.296443	0.362319	0.245206	0.215927	0.34402	0.131752	0.0439174	0.161031
SFC	1_12R	16.8936	3.88303	8.05885	4.13922	6.04963	6.8438	0	0.545308	7.24272	4.57473	3.02664	5.18958	4.66257	0.34768	1.37242	1.85551	2.25077	0.0914947	0.933245	0.585566	2.17025	0.556288	1.70546	0.589226	1.21505	1.18577	0.0951544	0.150051	0.585566	0.841751	0.490411	0.786854	0.541648	0.333041	0.0256185	0.439174	0.0878349	0.581906	0.289123	0.153711	0.669741	0	0.146392	0.329381	0.556288	0.0622164	0	0.0988142
SFC	1_16R	22.7639	1.9836	8.38823	0.68804	3.69638	7.22808	0.329381	1.56273	3.07422	3.24257	5.70195	5.76416	1.7384	1.58835	1.9836	0.951544	0.461133	0.267164	0.885668	0.50505	1.72742	0.292783	1.52613	3.01566	0.790514	0.896648	2.22881	0.0548968	0.318401	1.52979	0.0914947	0.325721	1.25165	0.131752	0.285463	1.13453	0.0731957	0.300102	2.3935	0.746596	0.263505	0.578246	0.204948	0.376958	0.369638	0.0292783	0.00366	0.16835
SFC	2_7R	15.0344	7.84292	11.166	0.903967	0	9.61792	0.157371	2.60577	2.45572	1.96165	5.73123	4.32221	1.66886	0.871029	1.92871	0.354999	0.292783	0.0146391	0.903967	0.318401	2.36788	0.157371	1.54809	1.63592	0.797833	1.62129	3.65979	0.0841751	2.91319	1.01742	0.805153	0.439174	1.02108	0.131752	0.486752	0.373298	0.237886	0.234226	2.07876	0.669741	0.461133	0	0.201288	0.772215	0.16835	0.0219587	0.00366	0.651442
SFC	1_4R	14.5586	6.08622	8.29308	4.67355	8.54926	3.41092	1.75304	4.13556	5.1237	4.4869	1.33216	3.14376	3.57195	0.314742	1.82623	2.04582	1.81525	0.208608	0.530669	0.16835	2.86927	1.33216	1.0101	0.201288	0.709998	0.534329	0.303762	1.03938	0.0622164	0.775875	1.17113	0.801493	0.322061	0.940565	0.724638	0.907627	0.267164	0.413556	0.17201	0.955204	0.3367	0.274484	0.208608	0.483092	0.406236	0.102474	0	0.102474
SFC	2_13R	45.6961	3.60123	3.16206	2.26541	2.06412	3.48046	1.37608	5.7422	1.90309	1.4383	3.83912	2.63871	1.08696	1.74938	1.06134	0.314742	0.384278	0.0182989	0.845411	0.713658	0.409896	0.102474	0.783194	0.644122	0.911287	0.735617	0.402577	0.0365979	0.139072	0.406236	1.9836	0.278144	1.24067	0.0841751	2.29835	0.117113	0.475772	0.193969	0.662421	0.281803	0.446494	0.00732	0.402577	0.0805153	0.17933	0.0146391	0.00366	0.0475772
SFC	1_11R	19.3676	7.57942	4.7321	5.8886	0.0109794	4.40272	4.79798	5.73854	2.50329	2.93515	2.73386	3.83546	1.61763	0.706339	3.69272	2.17757	2.30933	0	0.823452	0.647782	1.50051	1.42	0.936905	0.51603	0.34402	0.644122	0.226907	0.702679	0.0146391	0.424535	0.358659	0.285463	0.333041	1.00644	0	1.34314	0.0329381	0.292783	0.373298	0.387937	0.468453	0.889328	0.362319	0.882008	0.248865	0.146392	0.362319	0.947885
SFC	2_9R	0.720978	0	6.68277	2.07876	0.142732	0.131752	1.69814	1.39804	0	0.00366	0.153711	0.0146391	0.00366	17.4901	1.42366	1.55175	0.0841751	28.9416	1.16381	4.32221	0.00732	0	0.248865	1.29922	0.201288	0	0	0	0	1.47123	0	0.139072	0	0	0	0.0109794	2.14463	0	0	0	0	0.559947	2.37154	0	0.051237	0	3.05958	2.43376
FGC	2_18R	20.9962	11.1258	3.27185	12.0151	2.49231	1.85185	3.52071	0.402577	2.27639	2.3203	0.779535	0.186649	1.92139	1.53345	1.97262	6.35339	4.77602	0.17933	4.88947	0.34036	1.16747	2.59845	0.607525	0.153711	1.09062	0.673401	0.153711	1.1016	0.0182989	0.0365979	0.0768555	0.208608	0.120773	0.51237	0.00366	0.0182989	0.0402576	0.468453	0.0109794	0.131752	0.417216	0.197629	0.153711	0.182989	0.409896	0.0878349	0.373298	0.0951544
FGC	2_4R	15.3674	3.58293	4.76138	5.53726	16.685	3.90499	0.944225	2.13366	5.28107	12.8605	1.59567	0.85639	3.59391	1.7018	1.6652	1.18577	0.827112	0.117113	1.03572	0.695359	2.89489	0.805153	0.889328	0.362319	0.333041	0.281803	0.0329381	0.281803	0.0256185	0.322061	0.00732	1.0284	0.201288	0.142732	0.373298	0.0695359	0.146392	0.139072	0.0402576	0.497731	0.17933	1.12721	0.0548968	0.384278	0.0988142	0.0622164	0.0109794	0.0988142
FGC	1_13R	22.4016	2.64603	2.10072	8.24184	23.9789	2.81072	1.76768	0.106134	3.85375	1.60665	0.16835	0.17201	3.85375	0.497731	2.7302	1.49319	1.66886	1.11623	0.534329	1.30288	0.523349	3.19865	0.527009	0.223247	0.548968	0.285463	0.0548968	0.479432	0.0109794	0.197629	0.658761	0.109794	0.223247	0.322061	0	0.00366	0.0914947	0.34768	0.00366	0	0.248865	0.292783	0.17933	0.208608	0.201288	0.219587	0.0475772	0.0878349
FGC	1_7R	18.0867	10.5695	4.58571	6.96457	0.259845	5.16762	8.5456	9.27024	1.82257	1.72742	1.25897	0.523349	1.27727	0.651442	1.37608	1.6469	2.90953	0.0219587	1.09062	1.065	0.611184	1.95799	0.589226	0.662421	0.797833	0.830771	0.633143	1.00278	0.0182989	0.252525	2.38618	0.267164	0.270824	0.556288	0.193969	0.051237	0.651442	0.629483	0.0439174	0.16835	0.267164	0.772215	0.17201	0.201288	0.395257	0.318401	0.51603	0.0658762
FGC	2_12R	9.90338	0.16835	12.8166	0.303762	15.1991	3.52071	1.20407	1.26263	4.65159	4.40638	4.43566	3.39628	3.55731	4.62231	0.764895	0.581906	0.201288	0.0109794	1.76036	2.66066	1.73474	0.0548968	0.497731	1.22969	0.812473	0.234226	0.878349	0.0292783	3.67809	1.86649	0.0146391	0.772215	0.3367	0.0585566	2.75582	0.0585566	0.640463	0.113453	0.146392	0.281803	0.274484	0.0292783	0.153711	0.0731957	0.17567	0.0292783	0	0.0439174
FGC	1_9R	16.4141	9.24462	2.83999	7.2354	4.32953	6.10086	14.2036	0.819792	2.14829	1.93603	1.29556	0.267164	1.35412	0.794174	1.61031	2.01654	2.52525	0.0402576	1.70546	0.333041	0.797833	2.77046	0.647782	0.223247	1.44562	0.3367	0.830771	1.61763	0.00732	0.16469	0.131752	0.146392	0.256185	0.611184	0.0292783	0.0402576	0.0256185	0.596545	0.0146391	0.146392	0.527009	0.131752	0.135412	0.241546	0.362319	4.44664	0.556288	0.117113
FGC	1_3R	18.3721	23.5251	3.27185	8.27478	4.01845	3.54999	6.28751	2.47402	1.11989	3.18767	1.10526	0.622164	0.845411	1.27727	1.92505	1.44196	0.633143	0.186649	0.896648	2.78144	0.662421	0.387937	1.25897	1.39438	0.442834	0.475772	0.0731957	0.633143	0.0292783	0.406236	0.263505	0.278144	0.230567	0.186649	0.182989	0.051237	0.3367	0.0914947	0.051237	0.333041	0.117113	0.362319	0.0914947	0.204948	0.380618	0.475772	0.17933	0.0292783
FGC	2_16R	22.7931	3.67077	4.40272	1.74206	5.7422	7.43303	10.5475	1.59933	3.54267	2.00922	4.3954	1.57005	2.75582	2.89489	1.76036	0.962524	0.918606	0.85273	1.83355	1.82623	1.11989	0.17933	1.24799	1.14551	1.20773	0.695359	0.303762	0.34036	0.00732	0.292783	0.131752	0.596545	0.50871	0.354999	0.570927	0.0475772	0.102474	0.124433	0.0548968	0.109794	0.446494	0.292783	0.3367	0.226907	0.234226	0.106134	0.0256185	0.252525
FGC	2_11R	15.9676	2.72654	7.86488	8.35895	2.16293	3.67809	6.4339	1.02474	6.45952	7.40375	0.442834	0.230567	5.1237	1.18943	3.76226	1.67252	1.39438	0.0109794	1.35778	1.11989	3.34138	2.02386	0.51969	0.248865	1.30288	0.16469	0.17933	1.57371	0.0146391	0.135412	0.461133	0.128092	0.17933	0.424535	0.00366	0.0146391	1.07232	0.193969	0	0	0.278144	0.581906	0.413556	0.278144	0.0439174	0.0292783	0.391597	0.0658762
FGC	2_2R	27.9571	12.1102	7.09633	2.55453	3.77324	6.77426	1.80061	3.7403	1.45659	0.819792	1.95799	0.867369	0.988142	0.984483	1.25531	1.11989	2.26541	0.267164	2.33128	0.874689	0.497731	0.936905	0.889328	0.673401	0.955204	0.871029	0.161031	1.6286	0.208608	0.289123	0.439174	0.373298	0.51237	0.618504	0.0658762	0.0731957	0.208608	1.14551	0.0622164	0.120773	0.387937	0.0146391	0.193969	0.248865	0.263505	0.17567	0	0.0731957
FGC	1_1R	21.8306	2.60211	4.15386	9.76065	8.47972	6.32411	14.705	3.38164	1.41268	0.6917	0.369638	0.161031	0.918606	0.925926	2.03118	2.08608	0.775875	1.81525	0.717318	2.87293	0.17201	0.618504	0.428195	0.417216	0.530669	0.201288	0.161031	0.823452	0.0439174	0.17567	0.281803	0.106134	0.391597	0.406236	0.0439174	0.0182989	0.977163	0.230567	0	0.0731957	0.296443	0.431855	0.139072	0.113453	0.212268	0.0805153	0.585566	0.0475772
FGC	1_10R	30.9618	8.72127	2.4667	15.0271	0.731957	2.1117	1.47123	2.58381	0.984483	0.629483	0.50871	0.219587	0.402577	0.523349	1.74206	3.50608	3.91231	0.223247	1.48587	2.18123	0.102474	3.58293	0.223247	0.556288	0.669741	0.537989	0.241546	1.44928	0	0.259845	0.303762	0.0951544	0.252525	0.629483	0.00732	0.00732	0.263505	0.644122	0	0.109794	0.248865	0.439174	0.124433	0.226907	0.16469	0.0951544	0.570927	0.0805153
FGC	2_8R	28.9745	9.61426	7.37813	2.66798	2.83633	5.8337	2.34958	5.95813	1.25531	0.574586	1.84819	0.706339	0.746596	1.065	1.065	0.962524	1.88845	0.450154	1.90675	0.739277	0.490411	0.896648	0.68804	0.589226	1.96897	0.706339	1.62129	1.46757	0.186649	0.274484	0.980823	0.354999	0.479432	0.607525	0.314742	0.0951544	0.413556	1.00644	0.0292783	0.120773	0.365979	0.00366	0.186649	0.215927	0.34768	0.16469	0	0.0878349
[truncated: 166 more columns]
